# Supplementary material for: Empirical Support for the Pattern of Competitive Exclusion between Insect Parasitic Fungi
Source: J Fungi (Basel). 2021 May 14;7(5):385. doi: 10.3390/jof7050385 (PMC8157078; doi:10.3390/jof7050385)
Supplement: Supplementary file 1 [file jof-07-00385-s001.zip]

Archive with 1 entries (1 files):
- jof-1208395-supplementary.pdf
